# Supplementary material for: Modification of m5C regulators in sarcoma can guide different immune infiltrations as well as immunotherapy
Source: Front Surg. 2023 Jan 6;9:948371. doi: 10.3389/fsurg.2022.948371 (PMC9853431; doi:10.3389/fsurg.2022.948371)
Supplement: Supplementary file 1 [file Table1.xls]

Additional file 5:List of genes closely associated with survival screened by univariate Cox regression.
Gene ID	HR	HR.95L	HR.95H	p-value
DNA2	1.584479291	1.060084821	2.368277116	0.024799481
HELLS	1.511783035	1.069453962	2.137060619	0.019274524
ESPL1	1.426624005	1.086033795	1.874026445	0.010680742
CLSPN	1.243320109	1.009706903	1.530983783	0.040273243
STIL	1.312026062	1.000342439	1.72082311	0.049711501
GINS1	1.350374907	1.062226135	1.716689441	0.014170223
KIF15	1.404370624	1.108795201	1.778738624	0.004854949
WDHD1	1.566663752	1.169233607	2.099183001	0.002636179
CENPI	1.544401548	1.161811676	2.052980005	0.002765783
CIP2A	1.486797953	1.133741092	1.949799798	0.004137985
INCENP	1.322820994	1.020750171	1.714283702	0.034409045
EXO1	1.316301565	1.014424102	1.708013253	0.038667155
CENPE	1.293729399	1.002951701	1.668809931	0.047405984
FANCD2	1.362957031	1.00861623	1.841782645	0.043819432
MCM4	1.467549112	1.165872756	1.847285979	0.001086678
ILF3	1.855942736	1.248658919	2.758578335	0.002226829
GINS4	1.598311541	1.170726009	2.182064602	0.00315417
TIMELESS	1.382030004	1.074554828	1.777486716	0.011735125
CEP85	1.328059988	1.029804052	1.712697992	0.0287958
KIF18B	1.255197129	1.034063297	1.523620302	0.021520505
KIF11	1.246859306	1.01397614	1.5332295	0.036479713
RAD51AP1	1.389912799	1.082095438	1.785293164	0.009946616
MCM10	1.587031526	1.178682365	2.136851404	0.002341176
NCAPD2	1.300317008	1.023595332	1.65184841	0.031477375
LMNB1	1.253198266	1.034063587	1.518771104	0.021361223
ATAD5	1.611161394	1.03518306	2.507615453	0.034586729
KIF20A	1.185461201	1.005157274	1.398107833	0.043272303
ZWINT	1.264463622	1.03468929	1.545264137	0.021834297
MTBP	1.718225604	1.096080728	2.693505279	0.018277999
PRKDC	1.433016401	1.123078016	1.828489185	0.003810312
FANCA	1.419820591	1.043632924	1.931608774	0.025622064
CCNF	1.461821695	1.131216697	1.889048026	0.003702206
SMC2	1.313808251	1.032426665	1.671878672	0.026454543
DLGAP5	1.287235704	1.071498746	1.546409423	0.006979452
MSH2	1.725738872	1.283083507	2.321107423	0.000308195
DOT1L	1.360881491	1.002350854	1.847654865	0.048266515
KIF4A	1.261973942	1.053840608	1.511213573	0.011398692
NUF2	1.228141754	1.007054712	1.497765861	0.042418944
TPX2	1.257091519	1.058762243	1.492572198	0.00900752
UHRF1	1.321994454	1.085683698	1.609740793	0.005466784
SPAG5	1.291602882	1.045981478	1.594902051	0.017421192
ACTL6A	1.78355992	1.262499566	2.519672936	0.001030017
SRSF10	1.654323494	1.080923637	2.531895991	0.020430847
MCM8	1.400352472	1.022053213	1.918674118	0.036106246
GTSE1	1.246144197	1.015725243	1.528834072	0.034897962
CDK1	1.256916285	1.043690878	1.513703513	0.015916371
MCM2	1.281073808	1.053334345	1.558052397	0.013128769
RAD54L	1.413945197	1.13891689	1.755387982	0.00169753
SGO1	1.326976564	1.020937316	1.724755059	0.034441311
NUP153	1.486767647	1.105075998	2.000295039	0.008792822
XPO1	1.534155276	1.028452954	2.288517334	0.035952842
NCAPG	1.215120054	1.005607584	1.468283223	0.043604146
RBM12B	1.495635666	1.000089684	2.236725445	0.049948972
RAD21	1.340914117	1.028355387	1.748472067	0.030276036
NCAPH	1.342620101	1.09335466	1.648713635	0.004927671
SPDL1	1.435409198	1.070394451	1.924897465	0.015762763
HNRNPA2B1	1.752623369	1.136980609	2.701619228	0.011040701
MTF2	1.730505668	1.118848355	2.676546695	0.013714429
TMPO	1.383666454	1.055109345	1.814535019	0.018884341
HNRNPR	2.55006582	1.638542205	3.968671461	3.35E-05
ERCC6L	1.376473166	1.029556056	1.84028676	0.031040402
CDCA8	1.247775972	1.051578189	1.480579279	0.011207474
CCNA2	1.272954129	1.055208613	1.535632096	0.011689051
CKAP5	1.415285248	1.056118839	1.896597483	0.020043062
DCLRE1B	1.528553959	1.061010687	2.202124102	0.02273346
MELK	1.194122686	1.004235994	1.419914241	0.044664308
KIFC1	1.240964379	1.043984664	1.475110356	0.014362361
MCM3	1.450634675	1.119510847	1.879696803	0.004894376
CCDC18	1.658249666	1.0897469	2.523330833	0.018215406
NONO	1.806017277	1.231000064	2.649633011	0.00250553
TONSL	1.937293828	1.431186343	2.622375063	1.86E-05
CSTF2	1.401656808	1.024991047	1.916740456	0.034468712
DHX15	1.713294484	1.158733171	2.53326483	0.006969471
DEPDC1	1.23761956	1.02310779	1.497107332	0.028149599
TAF2	1.38523362	1.028594134	1.865528997	0.031905493
SRPK1	2.593618252	1.779466863	3.780264625	7.12E-07
TTK	1.323077388	1.068662387	1.638060621	0.01018608
ZNF184	1.452747666	1.025365519	2.058266775	0.035651695
YEATS2	1.643461751	1.131345308	2.387393581	0.009114478
ZFP69B	1.731307343	1.181751612	2.536425663	0.004846446
MSH6	1.544288822	1.104309579	2.159564683	0.011089298
BLM	1.639603809	1.124757586	2.390115597	0.01012993
NSD2	1.351069864	1.042482387	1.751002992	0.022938906
HNRNPK	2.37657696	1.24987734	4.518937873	0.008284548
HASPIN	1.379162228	1.035191003	1.837427533	0.028074288
RRM2	1.213569972	1.019165832	1.445056368	0.029773135
PLK1	1.259331992	1.036706209	1.529765187	0.020170457
PHF6	1.480657359	1.063546574	2.061354216	0.020076859
ARID1A	1.420375088	1.02466908	1.968894571	0.035184271
UBAP2L	1.481393203	1.006881459	2.179527494	0.046067479
G2E3	1.736985553	1.164770634	2.590311539	0.006768669
TICRR	1.484500752	1.079867583	2.040752513	0.014966308
SKA3	1.301604218	1.03614527	1.635073373	0.023507992
USP1	1.377202862	1.078113829	1.759264813	0.010405724
BEND3	3.114838112	1.694599742	5.725373504	0.00025398
LIG1	1.433175766	1.091127793	1.882449324	0.009686582
FAM72B	1.838976203	1.153592032	2.931567989	0.010452568
ORC1	1.526788797	1.187820109	1.962489111	0.000954073
ZNF131	1.593440178	1.027920339	2.470085966	0.0372431
SRSF1	1.774584873	1.09009807	2.888869871	0.021058108
SMARCC1	1.75860087	1.305709043	2.368580534	0.000202633
TBC1D31	1.778684255	1.119109301	2.826996145	0.014851224
XRCC2	1.551702553	1.086242172	2.216615111	0.015752468
RLF	1.537590617	1.068461534	2.212700064	0.020529423
MTOR	1.600237542	1.084338676	2.361587064	0.017897128
ZGRF1	1.684680931	1.022046205	2.776929093	0.040807154
DONSON	1.314454455	1.005211696	1.718832482	0.045722297
MDC1	1.538862086	1.110966675	2.131563956	0.009514546
RBBP4	1.540493957	1.122932465	2.113325338	0.007390168
MIS18BP1	1.384155765	1.026158073	1.867048782	0.033248004
SFPQ	2.047617146	1.343170912	3.121520827	0.000864124
THOC2	1.896817105	1.282527587	2.805331571	0.001345055
ZBED4	1.837040843	1.288088949	2.619942561	0.000785997
ZNF318	1.468122886	1.041422672	2.0696542	0.028406844
TTF2	1.488694167	1.020015807	2.172721548	0.039141077
HNRNPH3	1.977298582	1.241560128	3.149029673	0.004088622
CMTM1	1.537536274	1.022492372	2.312015089	0.038749934
KIF2C	1.2487756	1.054677245	1.478594999	0.009948604
CCNB1	1.210306663	1.011266851	1.448521939	0.037325723
GART	1.606408001	1.106225636	2.332748927	0.01276104
MAD2L1	1.450611616	1.119506952	1.879643586	0.004894154
CBFA2T2	1.468170074	1.006079477	2.142498098	0.046437493
NCOA6	1.828577718	1.163504358	2.873815167	0.008884285
CCDC138	3.047443234	1.780925437	5.214654175	4.79E-05
SLC25A15	1.347671983	1.001959123	1.812668534	0.048506364
ZMYM1	1.487526959	1.003330614	2.205391148	0.048096647
ZNF724	2.00305831	1.200814132	3.341268632	0.007792249
DNMT3B	1.709144292	1.26591734	2.307555256	0.000466181
CDCA4	1.419313385	1.121861021	1.795632835	0.003520003
OTUD6B	1.624369649	1.184327113	2.227912143	0.002617306
HNRNPM	1.638082015	1.007906761	2.66226281	0.046398691
ASXL1	1.61135578	1.048598953	2.476130119	0.029521099
CENPO	1.548560299	1.138308564	2.10666868	0.005354431
KNOP1	1.711691043	1.032416913	2.837890574	0.03719295
POLE	1.660621934	1.220031335	2.260323263	0.00126315
PFAS	1.446221982	1.15220263	1.815269264	0.001464054
NASP	1.537044157	1.14873315	2.056617536	0.003813035
CDCA3	1.295693378	1.013490403	1.656474817	0.038745279
PRPF4B	1.769798614	1.192207655	2.627216092	0.00462325
SMARCA4	1.430559334	1.061833723	1.92732625	0.018548648
AGO2	1.839788959	1.338210959	2.529364589	0.000174186
RBL1	1.63688856	1.1517011	2.326475297	0.006007155
DARS2	1.473843785	1.089505732	1.993762343	0.01186839
ANP32E	1.390489486	1.063864765	1.817393596	0.015815543
C18orf54	1.619835995	1.152829781	2.276024349	0.00544344
ILF2	1.920973767	1.361056426	2.71123235	0.000204499
LRRC40	1.650895292	1.124577128	2.423537877	0.010486577
RBM12	1.922567354	1.216549874	3.038317878	0.005118787
RAD18	1.823507347	1.246443893	2.667732629	0.001969427
HP1BP3	1.481834885	1.090737274	2.013165479	0.011886469
ADNP	1.483838831	1.029537458	2.138608614	0.034340365
FANCC	1.435080863	1.049557926	1.962213835	0.023636451
VHL	1.515118083	1.08760019	2.110686284	0.014032873
U2AF2	2.341014062	1.452607499	3.772765074	0.000476986
CAD	1.728037785	1.256487413	2.376557499	0.000767518
CDC45	1.266378748	1.014241948	1.581195824	0.037087168
DSCC1	1.654895835	1.198997529	2.284141676	0.002185631
PNN	1.577478565	1.137039345	2.188524639	0.006356698
TROAP	1.241423332	1.022974495	1.506520345	0.02852513
AURKA	1.239413067	1.020059764	1.50593603	0.030786618
SERPING1	0.80866305	0.726628498	0.899959099	9.97E-05
ANKRD26	1.675279173	1.03581511	2.709518601	0.035429775
PRMT5	1.36670239	1.010286259	1.848857595	0.042729594
ZNF326	1.857072289	1.128599496	3.055749626	0.01484786
TRIP13	1.409359033	1.124973679	1.765634984	0.002844567
LMNB2	1.530488002	1.218710415	1.922026345	0.000250446
C1orf112	1.513846019	1.040292042	2.202967701	0.030285395
CBX2	1.227238409	1.00714101	1.495435195	0.042303232
NDC1	2.247526012	1.580572162	3.195914299	6.52E-06
RPRD1B	1.468649288	1.007528425	2.140813776	0.045611303
EYA3	2.321886423	1.462326347	3.686698644	0.000355687
HMGN2	1.390439638	1.088889558	1.775499061	0.008224318
CDC25A	1.710763672	1.271088083	2.302525199	0.00039623
POLD1	1.645070501	1.191541236	2.271223916	0.002487173
ZWILCH	1.434080794	1.078432429	1.907015839	0.01316727
DNAJC11	1.463877214	1.018749749	2.103496466	0.039360511
HMGCS1	1.36970042	1.076476993	1.742795481	0.010481074
CABLES2	1.406764238	1.030129389	1.921103934	0.031819221
CDC20	1.186306678	1.034338418	1.360602595	0.014578585
HNRNPL	1.730744385	1.00409222	2.983267935	0.048306175
TGS1	1.513362527	1.077351225	2.125830542	0.016863295
DGCR8	1.591978176	1.005093364	2.521551333	0.047522289
PRRC2A	1.756715813	1.203431746	2.564375135	0.003506581
U2SURP	1.527903752	1.018942117	2.291091746	0.040291701
E2F3	1.911790465	1.359298496	2.688844866	0.000196124
ANAPC1	1.849320637	1.017099324	3.362490503	0.043847421
TOP3B	13.36797773	1.082455558	165.0902223	0.043202805
MSH5	1.773223143	1.014325653	3.099912052	0.044444513
CEP128	2.077001812	1.208655043	3.569204091	0.00814509
SRSF11	1.57009912	1.139804221	2.162837444	0.005767073
STMN1	1.376043827	1.122112911	1.687438576	0.002162906
UBR5	1.409355758	1.039188557	1.91137945	0.027297708
ZNF730	2.354634154	1.428624734	3.880866588	0.000781783
PPP1R8	2.264243522	1.331471268	3.850476425	0.002554999
OTUD3	1.586475932	1.15435347	2.180359784	0.004444873
CHAC2	1.418428378	1.018219941	1.975937596	0.038760523
FAM161A	1.559347785	1.06497794	2.283207401	0.022397991
PBK	1.231913841	1.024608421	1.481162638	0.026516957
ZC3HAV1L	1.328423247	1.009341485	1.748375897	0.042733365
GGH	1.277907734	1.032739426	1.58127804	0.024046635
GEMIN2	1.606925285	1.089904589	2.36920635	0.016639229
PLAGL2	1.741445715	1.142542379	2.65428507	0.009889768
WDR3	1.840674553	1.241334146	2.729388233	0.002401054
TOP2B	1.635988964	1.144172391	2.339210341	0.006971379
RPA1	1.634817358	1.175558569	2.273496076	0.003486606
SPICE1	1.590909242	1.088697462	2.324789304	0.016436971
TYMS	1.257940203	1.0461946	1.51254227	0.014680128
CHAF1B	1.320710571	1.029033943	1.695062077	0.028907238
APAF1	1.43797705	1.042009166	1.984414401	0.027079159
SRSF3	1.932683114	1.086866069	3.436728891	0.024858388
CHEK1	1.545485415	1.135331847	2.103812356	0.00566491
PLCG1	2.127471381	1.51866859	2.980330604	1.14E-05
TIPIN	1.47642134	1.004155242	2.170799775	0.04758592
CSPP1	2.049348544	1.298743441	3.233763745	0.002047975
PHF13	1.438470145	1.02941236	2.0100753	0.033190626
C1R	0.791686408	0.695125979	0.901660113	0.000431879
GMNN	1.358871071	1.049246699	1.759863137	0.020107419
SCRIB	1.62620252	1.143241587	2.313189677	0.006839766
BRWD3	1.815594169	1.241565926	2.655019858	0.002098969
SCLT1	1.734033177	1.018474959	2.952326939	0.04262264
TUT4	1.625970888	1.205754272	2.192636915	0.001440293
TFDP1	1.439441136	1.128690493	1.83574753	0.003329124
ODF2	1.674826326	1.111502323	2.523650348	0.013689246
ZNF587	2.314854924	1.43520735	3.733644004	0.000578842
DHX16	1.552701126	1.000359068	2.410015428	0.049813212
HMGCR	1.526867668	1.129981212	2.063153661	0.005857905
RECQL4	1.384054589	1.114102075	1.71941795	0.003324615
SIKE1	1.713769558	1.154709146	2.543502933	0.007495077
ZW10	1.817696641	1.166318075	2.832864508	0.008301654
TMEM201	2.089845318	1.493257597	2.924782344	1.72E-05
SSRP1	1.738489285	1.17068298	2.581693803	0.006124259
UBE2C	1.175011835	1.012417819	1.363718405	0.033806477
TMEM97	1.409987874	1.133520244	1.753886456	0.002032516
BIRC5	1.233130771	1.033454901	1.471386411	0.020067644
RPAP2	2.000731797	1.062130903	3.768770602	0.031830616
MCTS2P	1.50452886	1.107248417	2.044353423	0.009021895
FOXJ3	1.694141159	1.117327093	2.568732366	0.013051824
G3BP1	1.59411188	1.052419124	2.414620399	0.027726967
NFYA	1.54772733	1.180702049	2.028843678	0.001562867
ZNF280C	1.782717592	1.176602365	2.701067164	0.006389385
TAF4	1.724402821	1.035062363	2.872836646	0.036412245
TFAM	1.52212381	1.027704403	2.254403976	0.036053071
POP1	2.171177495	1.479957642	3.185234214	7.35E-05
TNFSF12	0.742695565	0.585503592	0.942089356	0.01422159
CSE1L	1.594790928	1.153597388	2.204719022	0.004732549
SNRNP48	1.786349878	1.169937366	2.72753566	0.0072139
USP48	1.703922865	1.118476944	2.595809548	0.013091403
MTFR1	1.711020721	1.208220408	2.423061131	0.002482695
MMS22L	2.249098302	1.308734026	3.865142247	0.003347476
USP33	1.790985525	1.152860394	2.782322273	0.009518524
GINS2	1.355146567	1.066851423	1.721347677	0.012766929
SERBP1	2.393235985	1.60443571	3.569839816	1.89E-05
TOP1	1.543458505	1.119266974	2.12841459	0.008116695
KHDRBS1	2.831964362	1.697175579	4.725511165	6.75E-05
PHF20L1	1.750541226	1.139496645	2.689252835	0.010585198
RFC5	1.621216751	1.171886588	2.242831159	0.003525023
RTTN	1.720874865	1.224219063	2.419019922	0.001782003
AURKB	1.288903884	1.101531058	1.508149235	0.001543036
PIAS3	1.389318088	1.025203264	1.882753223	0.033965338
SUV39H2	1.789521005	1.257565366	2.546496202	0.001223877
PIMREG	1.248937899	1.041142619	1.498205767	0.01665582
JRK	1.662572227	1.185716706	2.331203058	0.003201424
ZNF550	2.173637789	1.439487001	3.282211813	0.000222094
C1orf109	1.739372139	1.11534577	2.712535897	0.01462792
CENPA	1.271528649	1.036878897	1.559280559	0.021004756
HNRNPA3	1.729200984	1.0940591	2.733066287	0.019034381
CCDC77	1.616778571	1.109606471	2.355765774	0.012367181
ZNF473	1.937708691	1.164523762	3.224249339	0.010889137
CEP72	1.519504287	1.110948345	2.0783084	0.008833228
PTBP1	2.406769777	1.44362596	4.012494179	0.00075753
VRK1	1.484511587	1.065046526	2.069181578	0.019704977
INTS8	1.660836554	1.080023757	2.553997578	0.020856007
YTHDF2	2.566266983	1.52074999	4.330577853	0.000415245
ADAM17	1.37980263	1.03784716	1.834427429	0.026717295
ZNF124	1.724083222	1.025166905	2.899491723	0.040006968
TEDC2	1.325457807	1.043553942	1.683514696	0.020921789
CDC5L	1.445941733	1.098125446	1.903924093	0.008621267
KIAA1841	1.562041254	1.061147137	2.299372813	0.023770238
GLMN	1.871063206	1.244283523	2.813568979	0.002612255
LZIC	1.846238005	1.263184653	2.698413698	0.001542562
KIF1B	1.452088849	1.041785401	2.023988839	0.027694927
FASN	1.680590437	1.318336248	2.142385314	2.78E-05
C1S	0.777243166	0.694690983	0.869605268	1.09E-05
VGLL4	1.335523715	1.041357675	1.712786718	0.022654506
CDT1	1.198983036	1.002086673	1.43456685	0.047396622
UBE4B	1.742729093	1.208549664	2.513016039	0.002937111
NOL11	1.796370192	1.18115948	2.732015381	0.006176077
PRPF38B	1.693433719	1.05488724	2.718506446	0.02916674
GINS3	1.630445032	1.094991582	2.427736476	0.016096083
CCDC88A	1.68637074	1.259232621	2.258396285	0.000453632
CDYL	1.405434989	1.034706602	1.908992854	0.029381506
XPO5	1.808382202	1.324432024	2.469168769	0.000192846
CNOT3	1.661270346	1.011200153	2.729251133	0.045076873
TSR1	1.507324669	1.070527869	2.122343307	0.018757067
CEP170	1.475280384	1.035223791	2.102397791	0.031436441
ITCH	1.675491908	1.084447395	2.588666953	0.020060723
NUDT18	0.629382129	0.479287623	0.826480478	0.000865277
IPP	1.501493322	1.017004248	2.216787394	0.040875716
UPF3B	1.602833063	1.163814489	2.20745991	0.003865612
PGBD1	1.52847685	1.034059485	2.259291186	0.033341605
SRSF2	1.632531092	1.018429206	2.616929827	0.041768948
SS18L1	1.642217258	1.116994054	2.414406336	0.011648275
ZNF507	1.481425636	1.016165055	2.159710082	0.041018952
PRIM2	1.679992493	1.169470939	2.413377436	0.005000237
PPAT	2.175481471	1.547552413	3.058196667	7.71E-06
MYBL2	1.29508846	1.103224757	1.520319507	0.00157343
POLR3A	2.045341536	1.32176884	3.165017869	0.001316657
NUDCD1	2.156332483	1.461778109	3.180899856	0.000107046
SRSF4	1.686128658	1.122720192	2.532269278	0.011807924
ZNF146	1.927329862	1.361479852	2.728355027	0.000215556
ATR	1.842466822	1.022029164	3.321513819	0.042109743
IARS	1.442912147	1.041052739	1.999894325	0.027698627
TFRC	1.180091466	1.003585327	1.387640722	0.045149371
UHRF2	1.412126121	1.047467375	1.903734882	0.023559343
BOLA2-SMG1P6	2.492750659	1.473065249	4.218282831	0.000666102
SPATS2	1.690592368	1.1469164	2.491988565	0.007992222
CUL2	1.616400528	1.029161492	2.538717867	0.037091519
WDCP	1.772360234	1.118131912	2.809383013	0.014889854
ANKRD13C	1.685697053	1.106088817	2.569029278	0.015140955
ARMC1	1.538975108	1.07895542	2.195127196	0.017341807
CCT6A	1.483930949	1.071775124	2.054583106	0.017430412
ESCO1	1.672322291	1.058623934	2.641789739	0.027512798
RBM39	1.649041371	1.051388629	2.586424626	0.029392285
PTPDC1	1.689491886	1.110095193	2.571295552	0.014389526
MIS18A	1.359383795	1.008835423	1.831740101	0.043614771
PRPF8	1.581155921	1.108975637	2.254381399	0.011357824
PUM1	1.951132508	1.219798374	3.120940432	0.005287171
UBE2O	1.637511831	1.120818418	2.392399119	0.010783863
CEP83	1.945526109	1.247089441	3.035124601	0.003355685
RRAS	0.745960182	0.610924108	0.910844057	0.004021334
LCMT2	0.634575115	0.402972411	0.999288203	0.04964183
TUBB	1.893024294	1.363631356	2.627939702	0.000137215
ATP2C1	1.690443447	1.114907801	2.563081042	0.013429684
NCBP3	1.859596356	1.147526935	3.013522821	0.011780355
NAA25	1.611443187	1.054779394	2.461888392	0.027341338
RBMX	1.684099728	1.166258941	2.431871513	0.005429567
RCC2	1.485202483	1.117401844	1.974067278	0.006438294
PIK3IP1	0.689357304	0.568495348	0.835914478	0.000155396
RNF138	1.510766245	1.047228601	2.179480816	0.02733013
LSM14B	1.634189111	1.118958743	2.386659978	0.011034341
ZMYM4	2.008906903	1.300561948	3.103048609	0.001663159
ODC1	1.53679961	1.172755847	2.013848873	0.001837747
NSUN6	1.632783239	1.011203862	2.636442766	0.044905446
PMS1	1.666954586	1.036797679	2.68011556	0.034934518
ISCU	0.549476687	0.376702059	0.801494502	0.001878553
ARFGEF1	1.847432872	1.257490952	2.714141373	0.001763969
TDP1	1.507501801	1.011417207	2.246908266	0.043829726
STK35	1.677463634	1.1655142	2.414285682	0.005362748
SELENOM	0.77267038	0.654056324	0.912795265	0.002421206
FGD1	1.361026183	1.042431577	1.776991712	0.023489577
FUBP1	2.013469511	1.40125832	2.893156395	0.000154256
KDM4A	1.601016753	1.102538131	2.324867113	0.013403744
RCC1	1.798349712	1.373558319	2.35451356	1.97E-05
HLTF	1.713804291	1.270262747	2.312218597	0.000422659
ARL5B	1.567135384	1.170212533	2.098689975	0.002571543
ITGB3BP	1.80227953	1.20132073	2.703867023	0.004423922
PARPBP	1.327417854	1.028543933	1.713138449	0.029539854
ZNF8	1.951984126	1.10245765	3.456134599	0.021756099
KDM1A	2.456703227	1.745898049	3.456897584	2.50E-07
GLCCI1	1.341742901	1.008844652	1.784490813	0.043332889
PCNX4	1.705990657	1.116722807	2.606201022	0.013489021
SAE1	1.435673756	1.0130839	2.034539423	0.042048253
CEP135	1.5375675	1.022440626	2.312226018	0.038774608
RRP1B	1.946618678	1.30454352	2.904712811	0.001106926
CDK5R1	1.80677502	1.366361866	2.389144528	3.33E-05
CHTF18	1.407951126	1.085479087	1.826222537	0.009937489
NELFCD	1.991823851	1.33578267	2.970065673	0.000724252
ZNF496	1.579382475	1.107072208	2.253194494	0.011700239
PANK1	2.041814792	1.165370938	3.577408281	0.012601803
KDM2B	1.512836981	1.16513394	1.96430269	0.001889867
USP49	1.659079983	1.126742178	2.442924783	0.010334877
TDG	1.495142759	1.02395916	2.183145537	0.03729201
ACACA	1.414253113	1.06334312	1.880965636	0.017215793
LYPLA1	2.287575881	1.508766757	3.468397873	9.75E-05
BCL2L11	1.484241811	1.094554782	2.012666509	0.011041143
WRNIP1	2.077926805	1.395464364	3.094152686	0.000317775
DNMT3A	1.457835692	1.076611369	1.974050215	0.014799478
ZNF320	1.519295275	1.015340268	2.273383816	0.041951623
GCN1	1.521586797	1.018567448	2.273022161	0.040383579
LIG3	1.488596944	1.032426772	2.14632255	0.033097973
CST3	0.839187142	0.723946304	0.972772505	0.020005804
TRMT6	1.578676694	1.067831557	2.333907523	0.022080313
TTC4	3.367137564	1.645310186	6.890868038	0.000891413
IFITM2	0.842202844	0.714392275	0.992879759	0.040849246
PLCXD1	1.497832202	1.184428439	1.894163659	0.000743288
TARDBP	5.326677557	2.627767655	10.79756566	3.49E-06
SLC5A3	1.273893661	1.038332045	1.562896058	0.020311418
ATP6V0E1	0.731117723	0.541048217	0.987958391	0.041466836
ASAP1	1.457530328	1.066548444	1.991840754	0.018064893
NINL	1.338183219	1.032767191	1.733918683	0.027532468
CHM	1.761637755	1.218200277	2.547501949	0.002623668
TCF3	1.620380502	1.231125809	2.1327089	0.000574556
HNRNPC	1.969140156	1.191199729	3.2551325	0.0082369
NRDC	1.896847837	1.258110548	2.859869289	0.002242817
COPB2	1.807446131	1.180350788	2.767703931	0.006475973
DPH2	1.808658108	1.269576054	2.576642921	0.001031369
DR1	1.955024573	1.288933313	2.965336562	0.001609863
SIPA1L3	1.393747728	1.030717958	1.884640424	0.031045425
AUNIP	1.718359782	1.229810435	2.400988199	0.001513933
XYLB	2.64936905	1.593124197	4.405906569	0.000173682
GHDC	0.646216854	0.457416703	0.912944849	0.013264632
RILP	0.733671032	0.558251461	0.964212761	0.026326396
TMBIM1	0.441739148	0.315803978	0.617894291	1.83E-06
MIB1	1.598995655	1.179924501	2.166907377	0.002470538
FIP1L1	2.195923556	1.383426956	3.485605252	0.000847613
RBM15B	1.740553349	1.058104974	2.863162007	0.029082063
ZNHIT6	2.418888206	1.489705664	3.92763503	0.000354829
SLC35D1	1.460195001	1.053011481	2.024830194	0.023229017
FARP1	1.59591297	1.159569717	2.196451122	0.00412476
BCL2L2-PABPN1	2.795036615	1.05989404	7.370764798	0.037751904
USP24	2.247087282	1.437993244	3.511422097	0.000378134
SF3A3	1.733548632	1.142712777	2.629874207	0.009671979
TMEM68	1.801852446	1.109100929	2.927300982	0.017397564
SMIM13	2.064263426	1.437000482	2.965331985	8.79E-05
TRMT13	2.056858455	1.251192623	3.381307263	0.004461198
NUP50	1.601154098	1.097181686	2.336617972	0.014651537
BCL7A	1.563151502	1.227175979	1.991110206	0.000296843
HCST	0.856142621	0.751046642	0.975944964	0.020106753
PDSS1	1.881581944	1.21991613	2.902126239	0.00424899
CLTB	0.641982605	0.477733157	0.86270266	0.003287564
SF3B3	1.665225033	1.130988497	2.451814868	0.009778174
LRRC42	1.49477709	1.055495476	2.116881217	0.023562838
PARS2	1.921903378	1.174018075	3.146214416	0.009378873
MAST2	1.464283641	1.108270303	1.934660321	0.007290836
CD59	0.716491918	0.551454166	0.930921734	0.01256625
KIAA1586	1.768675818	1.198733717	2.609598867	0.004061478
FAM72D	2.094032569	1.135339966	3.862254946	0.017963712
ZNF322	2.146749951	1.252066408	3.680743549	0.005483883
GTF2IRD1	1.377033032	1.014463331	1.869185324	0.040162989
SLC25A24	1.484634406	1.07099827	2.058023229	0.017710486
NOC3L	1.571829267	1.051221516	2.350263199	0.027571022
ZNF726	2.149338787	1.176775462	3.925691322	0.012788946
EXOSC10	1.879718383	1.277804381	2.765165975	0.001351663
SOCS6	1.503882856	1.060086241	2.13347137	0.02219584
MLLT11	1.188734792	1.020284971	1.384995805	0.026586045
SFXN1	1.476231747	1.006771593	2.164602365	0.046094904
IQCB1	1.470752067	1.047065299	2.065880366	0.02606412
AC118549.1	1.987964005	1.3383702	2.952845846	0.000664734
HMGB3	1.525518534	1.258701354	1.848895126	1.67E-05
ZC2HC1A	1.331089423	1.020632115	1.735982071	0.034799762
OTX1	1.567818681	1.058643363	2.321891867	0.024807049
C5orf30	1.513074048	1.096321033	2.088250618	0.011755767
TAF1A	1.718836934	1.144064915	2.582371302	0.009107476
HPGDS	0.802553099	0.657442231	0.979692887	0.030650423
GNL2	1.776460558	1.225142629	2.575873241	0.002436915
GMEB1	2.505548459	1.542010618	4.071160736	0.000208389
AMMECR1	1.603580918	1.205953356	2.132314445	0.00116229
HNRNPD	1.652190052	1.048681543	2.603013264	0.030394167
ZNF675	1.943370899	1.058683806	3.567345065	0.032034636
PRKCI	1.699077288	1.138210614	2.536317616	0.009506
WDR4	2.167329531	1.495231055	3.141532729	4.43E-05
CPSF1	1.843458517	1.303722956	2.606642222	0.000539089
EIF4G1	1.605487477	1.051220721	2.451996984	0.028440478
GANAB	1.899498097	1.288722055	2.799744916	0.001189136
ZNF460	1.973544268	1.000302312	3.893699863	0.049898179
EMC1	1.72730833	1.256155664	2.375178612	0.000770102
DVL2	1.559096081	1.105836488	2.198137442	0.011277563
ZNF738	1.406247999	1.015895583	1.946591233	0.039876523
ABCF1	1.570585017	1.059166139	2.328942747	0.024708236
ZNF749	2.243117478	1.270823395	3.959303897	0.005325292
UBE2G1	1.655982586	1.085267681	2.526822066	0.019309866
ANKRD36C	2.355375108	1.070373102	5.183044946	0.033256951
ZFP64	1.898221512	1.199703874	3.003445258	0.006186987
SNRNP40	1.792796353	1.254452947	2.562167654	0.001353924
NPHP4	1.65020795	1.135719417	2.397763248	0.00859996
AARS2	1.806166971	1.323889999	2.464131558	0.000191272
NOL9	2.270376404	1.378270819	3.739910142	0.001282708
ZSCAN2	2.016265925	1.226090932	3.315682528	0.005725222
TMSB15B	9.357848124	1.234468946	70.93683631	0.030481086
FNBP1L	1.535183619	1.217841291	1.935218294	0.000285615
ZNF695	4.480782303	2.380753982	8.433214937	3.35E-06
CAND1	1.422038413	1.056272092	1.91446244	0.020296397
TCEA1	1.571285466	1.130451433	2.184028383	0.007149044
FAM220A	1.549292725	1.04935147	2.28742039	0.027644928
UNG	1.446893029	1.066922268	1.962185532	0.017467022
EIF4A1	1.686100496	1.150354722	2.471354988	0.00740672
SQLE	1.566645919	1.284943264	1.910107243	9.04E-06
RCN2	1.508890904	1.090029914	2.08870576	0.013154225
CEP57L1	1.60884234	1.00836761	2.5668949	0.046051336
NKRF	2.079786343	1.2438177	3.477608682	0.005241399
PPP2R5D	1.663129654	1.190380415	2.323627145	0.002870132
ZNF74	1.522801693	1.133054428	2.046613948	0.00530143
KDM1B	1.528498072	1.095049032	2.133517575	0.012645212
UBE2V2	1.644977981	1.06907778	2.531109158	0.023588378
NXT2	1.474516275	1.190939151	1.825616568	0.00036599
ZNF71	2.05739012	1.187164663	3.565515583	0.010125838
RIOK1	2.317957082	1.514349868	3.548007728	0.000108568
HSPB2	0.832738454	0.69531919	0.997316545	0.046682882
MAP4K5	1.431025605	1.048256519	1.953562173	0.024025449
SYNCRIP	2.252102298	1.423495556	3.563035192	0.00052314
TMEM65	1.556757036	1.191625133	2.033770858	0.001172288
TIGD2	2.230721652	1.440954137	3.453350081	0.000320302
KLF2	0.765913788	0.643935454	0.91099803	0.002585521
C9orf64	0.69208819	0.514094392	0.931708398	0.015254491
GPR180	1.755167379	1.212132392	2.541481893	0.002896241
TSC22D2	2.459792293	1.533203443	3.946363513	0.000190067
TXLNA	1.622113244	1.063833739	2.473367105	0.024610574
ZC3H8	1.719079557	1.062183783	2.782225234	0.027415767
PHF14	1.831291133	1.221124611	2.746343154	0.003431841
LMAN1	1.40473286	1.020755647	1.933150617	0.036972921
CCT5	1.513078941	1.144448574	2.000446269	0.003648748
SLC49A3	0.771627561	0.601715333	0.989519563	0.041053566
PGAM5	1.655370411	1.144155057	2.394999856	0.00748278
ZNF329	1.810024463	1.135491411	2.885260538	0.012628486
PAK1IP1	2.137763449	1.473601808	3.101266935	6.27E-05
IGF2BP3	1.38502019	1.095100888	1.751693335	0.006566323
BPHL	1.938266264	1.199623321	3.131713133	0.006861776
ZNF254	1.739268086	1.121046113	2.698420197	0.013516375
UHRF1BP1	1.634925229	1.071555649	2.494485945	0.022573264
ANKLE1	2.769274573	1.647727761	4.654216456	0.000120446
PAICS	1.965343864	1.452763091	2.658779348	1.18E-05
DNAAF5	1.464738442	1.033514598	2.075886212	0.031933025
DPY19L4	1.658722054	1.213172125	2.267904773	0.001520529
NRAS	1.784283471	1.294500995	2.459378183	0.000405375
AZI2	1.686347326	1.046832012	2.71654599	0.031705481
OPN3	1.433358637	1.029237451	1.996154512	0.033130179
RNPEPL1	0.575703736	0.422563216	0.78434369	0.000466228
LRIG2	2.021241874	1.18407243	3.450311495	0.009902032
AZIN1	1.71865733	1.208698852	2.443770848	0.002566695
CHTOP	1.630203514	1.034411998	2.56915378	0.035226491
NINJ1	0.699714995	0.557663449	0.877950807	0.00204072
GORAB	1.443158082	1.093049674	1.905407686	0.009666235
PPIL1	1.493443282	1.05771347	2.108673946	0.022682039
ANKLE2	1.77033131	1.111300198	2.820185716	0.016209423
FAM91A1	1.681128746	1.150895715	2.455647219	0.007211843
PTK2	1.561654914	1.108428959	2.200200608	0.010817436
U2AF1	10.61186083	1.333672665	84.43720362	0.025610731
GATAD2A	1.808181204	1.141479428	2.864282251	0.011610109
PTPN23	2.084673887	1.231960667	3.527600621	0.006195327
NOP56	1.730642907	1.18702251	2.523224997	0.004355599
PDCD11	1.406713759	1.002203033	1.974493725	0.048531468
NAE1	1.589786843	1.020216024	2.477340236	0.040521142
TMEFF1	3.569577781	1.336786623	9.531727288	0.011110534
GTF2H3	1.575385295	1.069329312	2.320930327	0.0215029
VSIR	0.780138316	0.671021488	0.90699896	0.001238953
DCAF13	2.552729614	1.78512557	3.650403417	2.82E-07
SLC12A2	1.413421673	1.082496658	1.845512235	0.011008752
CREG1	0.729008791	0.596299885	0.89125259	0.002049925
NEURL4	1.826335751	1.169636144	2.851743501	0.008069572
AMER1	1.504190943	1.012631959	2.234365974	0.043161911
SBK1	1.241756498	1.031859131	1.494350492	0.021909592
RLIM	1.926360042	1.23926275	2.994411807	0.003578554
CD63	0.781825474	0.618219594	0.988728079	0.039918219
FBXO42	1.686714761	1.074700752	2.647254765	0.023012517
RILPL2	0.65646443	0.455304847	0.946498923	0.024165009
TMEM37	0.793851124	0.664933934	0.947762739	0.010668999
IFITM3	0.76081601	0.629753262	0.919155225	0.004598668
MRPL3	2.011922402	1.265366855	3.198939294	0.003129433
RHOG	0.727179646	0.55269101	0.956755633	0.022860751
BRWD1	1.7310441	1.106880736	2.707169416	0.016170918
DKC1	1.509810701	1.108438895	2.056521439	0.008977286
ZNF26	2.905931682	1.276777055	6.613871159	0.011013569
METTL6	1.860874037	1.06602321	3.248383477	0.02889669
MFNG	0.715922513	0.579817098	0.883977113	0.001894588
VAMP5	0.779227909	0.656448493	0.924971479	0.004351343
BTBD3	1.389560479	1.120821175	1.722735408	0.002698725
TXNDC5	1.37542384	1.01437063	1.864989662	0.040188472
PRPS1	1.677465732	1.212005032	2.32168284	0.001811668
CSNK2A1	1.581523879	1.074411785	2.327988035	0.020135037
LYL1	0.636445815	0.490826605	0.825267562	0.000652615
VAMP8	0.855559781	0.750838378	0.974886953	0.019193113
SMARCD1	1.49151262	1.005211053	2.213077433	0.047057721
SURF1	0.611056113	0.43826197	0.851978036	0.003677051
IFI27L2	0.790348207	0.659700435	0.946869602	0.010705822
LRRC29	0.462839382	0.269272989	0.795550622	0.005310253
NR6A1	1.895147914	1.028804971	3.491026695	0.040259764
FANCE	1.226116741	1.004773916	1.496219437	0.044765676
ZNF606	1.94356609	1.199925545	3.148069613	0.006919758
CMTR1	1.602218681	1.055090733	2.433065348	0.026997226
ALG6	2.39485464	1.528325002	3.752689212	0.000138444
AC233992.2	3.529240748	1.197626398	10.40018848	0.022194649
COMMD2	1.792859383	1.105765802	2.906894716	0.017898738
CHCHD3	1.604802648	1.100031288	2.341198443	0.014098435
TBC1D5	1.681779729	1.129458518	2.504193833	0.01048843
SERGEF	0.719310463	0.519668444	0.995649336	0.047005534
TRDMT1	2.428202217	1.200641296	4.91084725	0.01355562
SLC7A1	1.339396325	1.036263488	1.731203055	0.025611623
CHD1L	1.435712052	1.044579622	1.973300122	0.02583128
GMFB	1.526065323	1.096779301	2.123376478	0.012138222
TMEM176A	0.801251895	0.716223255	0.896374971	0.000108285
DNAJA1	1.427231996	1.003368792	2.03015201	0.047853139
ZNF251	1.463516125	1.008526372	2.123771382	0.045000009
LARS	1.582178239	1.076331364	2.325759581	0.019585317
TARS	1.377579528	1.029185119	1.843910605	0.031291397
FBXW8	1.86317007	1.267677041	2.738396767	0.001539449
EHMT2	1.64846788	1.152658236	2.357547334	0.006176608
MEX3D	1.489427845	1.132743211	1.95842737	0.004339529
COA7	1.361122984	1.108860323	1.670774704	0.003198195
XRN1	1.627709949	1.034835541	2.560251917	0.035018785
PHF11	0.623217667	0.469794475	0.826745058	0.001039925
KLRB1	0.708854688	0.552068788	0.91016732	0.006976373
ZNF492	2.030530052	1.065927769	3.868040981	0.031229435
HDGFL3	1.688865778	1.132476111	2.518611729	0.010167581
CALML4	0.526201181	0.304087964	0.910551275	0.021739814
IGFBP7	0.740589726	0.632941412	0.866546463	0.000178706
LRP8	1.713518793	1.289239961	2.277424485	0.000207098
DHX34	1.674414345	1.088860587	2.574859843	0.018889703
PRKAR2A	1.381279608	1.011365331	1.886492739	0.042252575
TAF11	1.748626901	1.123658821	2.721196134	0.013261101
EIF4G3	1.912520756	1.333782086	2.742378743	0.00042144
UBE2S	1.238919316	1.005830112	1.526024178	0.043943535
TMEM273	0.652839225	0.512371668	0.831816201	0.000561373
LST1	0.848197996	0.720460768	0.998582952	0.048042557
GPT2	1.487989554	1.18452788	1.869194428	0.000637392
SLC25A32	1.911272217	1.296063614	2.818504778	0.001081227
VARS2	1.530248296	1.08488197	2.158446643	0.015341841
SRD5A1	1.561707254	1.147477104	2.125471209	0.004586034
HIC2	1.889084909	1.302384252	2.740083649	0.000801339
ZSCAN9	1.97898476	1.164190695	3.36403709	0.011683158
ACVR2B	2.316297816	1.336433262	4.014592965	0.002758163
SAPCD2	1.327355261	1.110248471	1.586916833	0.001885864
TNFAIP8L2	0.840354546	0.717065885	0.984840832	0.031660791
GTF2H4	1.848644334	1.089969898	3.135394728	0.022632935
ARMCX6	1.839810884	1.202204386	2.815581217	0.004981515
C3	0.916831163	0.847849718	0.99142497	0.029573524
HMGXB3	1.603126032	1.106190021	2.323301626	0.012664143
VCPKMT	1.558282344	1.008924019	2.406765838	0.045497897
CEBPD	0.848510609	0.732283314	0.983185386	0.028846542
OTUB2	3.578464121	1.792206224	7.145051331	0.000301858
NENF	0.742808032	0.577310668	0.955748444	0.020782966
GPC2	1.883520223	1.424364444	2.490688705	8.95E-06
SLC26A6	1.648145797	1.150417143	2.361217046	0.006452467
FBN2	1.224387507	1.086475544	1.379805349	0.000899343
ZNF639	1.974749048	1.165106957	3.347017866	0.011484086
DHX33	2.352663127	1.555397788	3.558590499	5.08E-05
AP2B1	1.936082895	1.245557341	3.009429477	0.003328113
CEP131	1.366869253	1.034511419	1.806003801	0.02790187
ITM2B	0.729441485	0.591662287	0.899305046	0.003140619
PLEKHO2	0.73331328	0.586075943	0.91754042	0.006676812
GOLGA1	0.64487287	0.424041089	0.98070925	0.040263639
UBIAD1	2.426626008	1.509759985	3.900297954	0.000250861
ZFP82	1.793876125	1.100837269	2.923221846	0.018997864
IDI1	1.446349509	1.020540079	2.04982337	0.038056852
TNFRSF1A	0.715313984	0.516357895	0.990929161	0.043929659
CBFB	1.42515201	1.061318245	1.913712744	0.018489344
CDKAL1	1.609132848	1.120651813	2.310537934	0.009964113
TMEM164	1.536134528	1.084960201	2.174927048	0.015538253
HIGD2A	0.698373084	0.521174171	0.935819523	0.016208601
YRDC	1.906354427	1.312428168	2.769056082	0.000705643
TEX10	1.688640396	1.078080315	2.644985117	0.022117996
PRMT3	1.643591071	1.0894783	2.479527686	0.017862357
CEP89	1.868674458	1.244242722	2.806481539	0.002586095
MAPK8	1.603930075	1.033176388	2.489983042	0.035255783
ZNF491	1.458759908	1.001975579	2.123784765	0.048808298
MSTO1	1.420475369	1.009323061	1.999112426	0.044094566
PYCARD	0.735290346	0.614598015	0.87968376	0.000775798
GIMAP1	0.677624313	0.53037774	0.865750341	0.001850733
MVP	0.722814053	0.582122295	0.89750927	0.003292674
GNL3	2.543526702	1.786493568	3.621355376	2.23E-07
SELENOW	0.756933317	0.585663774	0.978288348	0.033364032
CAVIN1	0.663329368	0.485460668	0.906367663	0.009960441
ZNF451	1.930652307	1.10355421	3.3776486	0.021152463
ASCC3	1.619936164	1.126110148	2.330316603	0.009318237
MGST2	0.604012654	0.460942784	0.79148931	0.000256768
ATXN7L2	1.473908141	1.053104466	2.062858224	0.023720139
RAN	2.186409572	1.459476184	3.275412692	0.000148636
SHQ1	1.81124264	1.09691821	2.990742491	0.020260699
NOP14	1.731155161	1.113369954	2.691736182	0.01481703
DIP2B	1.326786622	1.01798706	1.729258465	0.036452017
LRRC1	1.930515529	1.486198248	2.507666936	8.27E-07
TMEM176B	0.8167641	0.73923374	0.902425794	6.96E-05
TET1	1.738750897	1.20188054	2.515436918	0.003325247
MAP4K4	1.553194883	1.168722102	2.064147105	0.002409953
FAM227A	3.061825326	1.10560866	8.479288079	0.031307637
ITPRIPL1	1.676575318	1.252105435	2.244942571	0.000521575
FAM199X	1.446616314	1.032670388	2.026492464	0.031802001
COPS5	1.645160677	1.026729305	2.636092726	0.038487515
PPP4R2	1.883537811	1.167966063	3.037515214	0.00941109
RNASET2	0.798352235	0.643108928	0.991070508	0.041224539
YWHAQ	1.494536633	1.01214277	2.206842567	0.043314976
DDHD2	1.470651737	1.017397329	2.125832719	0.040197754
SET	1.59783689	1.016622914	2.511336987	0.042211821
RNF130	0.68928156	0.510978526	0.92980242	0.014828177
EFEMP1	0.87853726	0.794706301	0.971211271	0.01137823
GTPBP4	1.588705947	1.063496092	2.373291828	0.02378466
TMEM67	1.644984475	1.051426137	2.573622461	0.029290145
SPR	0.753686197	0.600590141	0.945807872	0.014651056
HLA-E	0.773372527	0.636177843	0.940153879	0.00989903
IPO5	1.404207193	1.038996296	1.897791021	0.027182805
DFFB	1.708340743	1.007612112	2.896380521	0.046798776
EML4	1.443791976	1.094570746	1.904431739	0.009334746
RAB8A	0.542376233	0.315091238	0.933608882	0.027252335
NOL6	1.620282222	1.1244759	2.334700529	0.009613206
ONECUT2	4.214544548	1.241655908	14.30540106	0.021049576
RASGRP4	0.671525567	0.482032175	0.935511385	0.018570221
SELPLG	0.858971927	0.743297536	0.992647945	0.039402637
ELOVL2	1.209376865	1.026216005	1.4252286	0.023280031
GMDS	1.577748265	1.193186637	2.086253325	0.00137849
RARRES1	0.874050491	0.776708864	0.98359153	0.02544373
ARHGAP39	1.540884566	1.204287104	1.9715608	0.000585646
NBPF20	9.651924747	2.358537573	39.4989049	0.001613642
RGPD8	4.998641204	1.304908546	19.1480192	0.018856954
UNC93B1	0.734456569	0.587898622	0.917550121	0.006574008
MYSM1	1.355437024	1.060698581	1.732075029	0.015057217
CD33	0.758958733	0.581491942	0.990587	0.042401437
SLC25A17	1.617111311	1.057993957	2.471705035	0.026391967
KIAA0895L	1.311324593	1.0135697	1.696550507	0.039157136
NAALADL1	0.673683494	0.511576707	0.887158159	0.004915863
BLVRB	0.7551467	0.612075664	0.931660204	0.00878125
SNX30	1.504429371	1.020941754	2.216882328	0.038947415
AC003006.1	65.58425287	2.381830122	1805.877835	0.013397978
C1orf174	1.613878587	1.118688767	2.328265172	0.0104737
ARHGAP35	1.377874241	1.014018048	1.87229155	0.040467298
LANCL3	2.111188024	1.032350913	4.317441694	0.040639428
RNF34	1.437170191	1.026420389	2.012292603	0.034702851
LXN	0.83744951	0.725221787	0.96704442	0.015672897
APEX1	1.515921802	1.053343933	2.181641567	0.025106845
ALG13	1.710664492	1.095984271	2.670086681	0.018106486
ROBO1	1.310872857	1.028930617	1.67007145	0.028467485
CHSY1	1.460168332	1.148623197	1.856214956	0.001990761
FUCA1	0.793438315	0.652490879	0.964832431	0.020409296
MEX3A	1.330100759	1.151817881	1.535978958	0.000102371
DOCK7	2.243312684	1.582368782	3.180328035	5.71E-06
SUCO	1.403029881	1.145947734	1.717785889	0.001041133
PROM1	1.185963068	1.013733441	1.387453883	0.033143915
CMSS1	1.480173917	1.04280049	2.100991363	0.028200372
H2AFJ	0.781919341	0.627087393	0.974980301	0.028887562
INTS1	1.834874019	1.22857568	2.740378733	0.003018768
ZNF17	2.049213358	1.115650268	3.763971121	0.020737023
SCN1B	0.781260478	0.654268316	0.932901564	0.006384198
CCNJ	1.741799523	1.1436624	2.652763244	0.009727487
PUS7	1.57152252	1.183994728	2.085890225	0.001753753
GEMIN4	1.490363082	1.028547211	2.15953346	0.034969165
ZNF141	2.340357964	1.416797096	3.865956117	0.000898634
ZBTB12	1.419784473	1.14011809	1.768051895	0.001738887
PRPF38A	1.421658209	1.120297154	1.804085689	0.003797345
MGAT1	0.549718634	0.39621052	0.76270205	0.000341864
ENY2	1.924818083	1.257987488	2.945120432	0.002547736
CARD16	0.782940139	0.638375955	0.960241776	0.01879851
SEH1L	1.653465598	1.068309995	2.559134052	0.02404151
PSMD10	1.930536157	1.263738389	2.94916249	0.002344723
ABCB7	1.550221659	1.043249352	2.303559727	0.030045328
KMT5C	1.445795994	1.015131077	2.059168616	0.041033074
REEP5	0.659502125	0.460029471	0.945467803	0.023506971
GTPBP2	1.603372826	1.184007024	2.171274635	0.002274822
NUP93	1.606723914	1.008269374	2.560388921	0.046086063
CBARP	1.726333013	1.231873981	2.419261806	0.001518464
PABPC3	4.979123324	1.395209747	17.76913409	0.01339645
CTDSP1	0.595548076	0.418838839	0.846811417	0.003903957
PCGF3	1.665792668	1.152976506	2.406697101	0.006563891
TMCO3	1.435520297	1.087410783	1.895069054	0.010730708
ELOA	1.795052068	1.207567225	2.668349934	0.003822423
ZBTB33	1.789863362	1.229279241	2.606088792	0.002390786
RPS27L	0.603259053	0.41199836	0.883308092	0.009384432
PKNOX1	1.791173901	1.014219609	3.163322729	0.044577367
TM9SF4	1.808063287	1.207406239	2.707533508	0.00404255
SLC25A53	3.10713858	1.755043683	5.500894505	0.000100234
IMPAD1	1.648829165	1.162643282	2.338324796	0.005025885
DHRS3	0.835581591	0.716779245	0.974074794	0.021695191
SOX4	1.292536513	1.080764549	1.545804439	0.004943473
SLC7A5	1.253933312	1.062965767	1.479209209	0.007267585
ZCCHC3	1.323327349	1.020590113	1.71586541	0.034537514
NOP2	1.519701193	1.085947058	2.126707467	0.014653137
DENR	2.45226831	1.501610845	4.00477919	0.000337708
TIMM8A	2.41288997	1.650936832	3.526505615	5.38E-06
ICK	1.474193642	1.03417801	2.101424392	0.031891484
SYNGR2	0.755774857	0.617258839	0.925374573	0.006712336
FCER1A	0.632523346	0.499043505	0.801705221	0.000152144
TRIM27	2.445304049	1.414197105	4.228202612	0.001372571
SPI1	0.872064187	0.764612844	0.99461571	0.041306929
ST7L	2.261449941	1.031852647	4.956285037	0.041521213
RUVBL1	1.488465089	1.066694642	2.077003327	0.019295534
HMGN1	2.088214144	1.55052315	2.812365822	1.25E-06
PRDX3	0.671188306	0.451441477	0.997900649	0.048798317
NID2	1.183965146	1.01297638	1.383816537	0.033839958
CD300C	0.797130519	0.644464869	0.985960748	0.036589923
PSAT1	1.322623549	1.141271912	1.532792521	0.000202257
CYTH4	0.837862413	0.708219166	0.991237539	0.039152543
PXMP2	1.528445915	1.216383689	1.920567447	0.000271464
NMRK1	0.647577894	0.469821074	0.892589012	0.007954267
LGALS9	0.823235143	0.704053351	0.962591967	0.014777668
NETO2	1.826186705	1.413063885	2.360089955	4.18E-06
NRM	1.354760253	1.004743994	1.826709445	0.046481011
USP14	1.529358239	1.006086886	2.324785915	0.046771298
CNN3	1.486979404	1.154456829	1.915279716	0.002125327
PCBD2	0.515697619	0.279554775	0.951312795	0.03402908
HSPD1	1.483843807	1.070837417	2.056140746	0.017730618
NMD3	1.951043543	1.217540167	3.126443803	0.005467508
CUL4A	1.487866247	1.13327958	1.953397917	0.00422622
B3GNT5	1.471999617	1.10965024	1.952671927	0.007326595
BLOC1S1	0.744518866	0.58111109	0.953876721	0.019623966
ACTR8	1.861855873	1.071200521	3.236095597	0.027536466
SNX21	0.76222513	0.586112835	0.991254779	0.042817043
CYP24A1	1.316680395	1.060988782	1.633992076	0.012511874
LETM1	1.620464716	1.104059747	2.378409232	0.01367813
UBA5	1.955167586	1.106310272	3.455341947	0.021015903
DNAJC16	2.04908447	1.221462062	3.437476527	0.006570771
IGF2BP1	1.462026194	1.164088087	1.836218938	0.001087968
HLA-DMA	0.863414691	0.756597	0.98531309	0.029290941
MLF1	1.468059689	1.106140432	1.948395689	0.007850241
ACLY	1.655868819	1.194050772	2.29630231	0.002502388
SNRPA1	1.47685436	1.047424654	2.08234434	0.026129582
JRKL	1.550571999	1.054400401	2.280228195	0.025801907
RANBP1	1.617796699	1.19609279	2.188179864	0.001796047
ZNF688	0.584967777	0.396169325	0.863740018	0.007003832
SENP3-EIF4A1	50.15924935	2.520692705	998.1186086	0.010291854
PCDHA2	3.700340745	1.3676585	10.01165249	0.009980288
BAG6	2.054793772	1.33341013	3.166450705	0.001098086
ARRB1	0.764449218	0.594547498	0.982903147	0.036221597
DAZAP1	2.027802954	1.265637842	3.248942692	0.003287638
USP46	1.567528702	1.170377869	2.099446937	0.002566869
ALDH3B1	0.750992195	0.606374302	0.930100888	0.008691871
LIPG	1.389910739	1.065725099	1.812711236	0.015110087
CPSF6	1.434274914	1.135480513	1.811695142	0.002478289
GNPNAT1	1.5576257	1.1798242	2.056406219	0.001767926
NARS2	1.505193118	1.078798625	2.100119773	0.01611544
MEAF6	1.817133163	1.181139939	2.795581474	0.006579403
AHCY	1.583777192	1.176965304	2.131201476	0.002399834
LRRC41	2.809594244	1.738458318	4.540701226	2.47E-05
LIMS2	0.743290951	0.643350282	0.858756812	5.65E-05
ATAT1	1.53872068	1.120124117	2.113749087	0.007809127
PRR13	0.700828457	0.502653542	0.977135314	0.036049899
BATF	0.837820734	0.717562024	0.978234018	0.025199414
LRRC59	1.433942486	1.051848105	1.954836487	0.022626595
CD55	0.858803694	0.745784269	0.988950579	0.034489911
UBE2E1	1.825661763	1.22182946	2.727910058	0.003305898
SCAP	1.982987158	1.235729956	3.182117624	0.004552092
STRAP	1.421945119	1.009033904	2.003825554	0.044288636
TUBB1	52.4606487	3.516498657	782.6306593	0.004080161
CD151	0.748066805	0.590274106	0.948040816	0.016332341
DPEP2	0.596394309	0.411790884	0.86375436	0.006237671
SPIDR	1.52985566	1.063024286	2.2016979	0.022079094
WDR43	1.886169657	1.302280905	2.73184991	0.000786739
CDK19	1.404395306	1.057343083	1.865360645	0.019028059
PEG10	1.138229726	1.013211052	1.278674277	0.029179488
PRELID3B	1.642095709	1.123955142	2.399097809	0.010345191
RAE1	1.564478615	1.043130678	2.346391865	0.030452763
PSTPIP1	0.734564926	0.583070739	0.925420526	0.008853159
MNAT1	1.648901656	1.089864862	2.494691559	0.017918124
PRSS36	0.676038548	0.472092511	0.968090169	0.032599693
DDX10	2.177195796	1.484556813	3.192994363	6.82E-05
APPL1	1.568665066	1.032517647	2.383213592	0.034864468
GOLGA6L10	10.34303832	2.600863428	41.13189513	0.000909729
ASGR2	0.553247673	0.313992181	0.974810858	0.040536596
PEX11G	0.490640673	0.344356974	0.699066051	8.08E-05
CNKSR3	1.392850289	1.045570125	1.855477583	0.023542808
FBXW5	0.674865077	0.491401035	0.926825219	0.015122707
ZNF860	0.572992693	0.335847605	0.977588109	0.041040007
RAMP3	0.748913047	0.637708662	0.879509382	0.000422729
WAS	0.849198154	0.72680988	0.992195518	0.039528866
SKIDA1	1.569780075	1.011364944	2.436518585	0.044394684
PLOD2	1.297075325	1.090360723	1.542979642	0.003317926
RAB3B	1.299179222	1.05586764	1.598558935	0.013369335
CCL23	0.753453112	0.574630066	0.98792532	0.040575382
ARMC6	1.833593298	1.219878924	2.756063997	0.003547277
GJA4	0.773082539	0.652830387	0.915485284	0.002848669
SLC25A5	1.461430736	1.06791548	1.999952089	0.017764299
CCDC40	1.953371453	1.014677835	3.760464556	0.04511653
AJUBA	1.476844316	1.202686855	1.813497108	0.000198055
BTBD1	1.655097502	1.106441342	2.475818318	0.014196686
TCFL5	1.504116323	1.092577791	2.07066804	0.012320551
JAML	0.715034373	0.551832341	0.926502701	0.011166133
CAVIN3	0.673406398	0.561230499	0.808003445	2.11E-05
MORC4	1.605998832	1.239392603	2.081045379	0.00033926
AC068533.4	12.27653428	1.839411626	81.93559934	0.00961921
GNAI3	1.887203572	1.123949742	3.168769198	0.016311212
EXTL2	1.398500972	1.004599988	1.946849486	0.046905211
CD3EAP	2.231411287	1.442086782	3.452771632	0.000313818
SRP72	1.625508978	1.060427998	2.491710369	0.025801776
TBL1XR1	1.999397619	1.240290229	3.223109192	0.004456816
SQOR	0.71591796	0.59735079	0.85801933	0.00029739
GPHN	1.483796372	1.008208598	2.183726341	0.045346288
PSMB10	0.731979855	0.58474166	0.91629269	0.006471461
STIP1	1.454385338	1.057142183	2.000900869	0.021370672
PUM3	1.472060883	1.069364907	2.026402055	0.017728265
GOLGA3	1.547856829	1.026041878	2.335051633	0.037295577
SLC35F4	1.89896713	1.196731628	3.013270542	0.006482268
KIF3C	1.352112342	1.023023228	1.787063809	0.03401267
RPL7L1	1.776666672	1.29624732	2.435140589	0.000352813
ASPA	0.778066265	0.625396359	0.968005496	0.024338224
WASF1	1.302787692	1.061438344	1.59901494	0.011394692
SIM2	1.412534258	1.112401913	1.793644012	0.004596765
ACKR1	0.817665951	0.721770993	0.926301574	0.001562729
ANKRD46	1.420411225	1.018642521	1.980643854	0.038560074
DLX1	1.281179682	1.102264783	1.489135282	0.001243553
C1RL	0.77772801	0.613523748	0.985880108	0.037756553
RABIF	0.615313427	0.393115327	0.96310316	0.033634418
YES1	1.497891821	1.112970115	2.015939043	0.007670749
HOXA13	1.184404159	1.00419991	1.396946164	0.044459377
RPS12	1.237795978	1.005521691	1.523725342	0.044231038
CLEC10A	0.716458903	0.602915768	0.851384864	0.000152131
ZNF697	1.69591734	1.300961624	2.210776683	9.42E-05
PLA2G16	0.815251896	0.702190627	0.946517411	0.007327605
MRPL15	1.664842941	1.151667186	2.40668663	0.006708293
ZNF670-ZNF695	13.1221898	2.037288225	84.52012976	0.006753761
CSNK1G2	1.61235682	1.120404794	2.320317199	0.010107836
ZNF721	1.811518928	1.166130683	2.814093544	0.008197185
BCL2L12	1.442707785	1.061634784	1.960566651	0.019172265
ARSA	0.77695768	0.614611435	0.982186797	0.034836258
JMJD8	0.607554105	0.425919505	0.866647302	0.005964509
IFI35	0.630705874	0.505450643	0.787000482	4.49E-05
TMEM249	7.953892272	1.997347211	31.67421364	0.003269209
ARHGDIB	0.812592066	0.689084736	0.958236094	0.013620025
ARFGEF3	1.385198418	1.011780327	1.896434046	0.042048942
UTP18	1.698793985	1.177425147	2.45102715	0.004608356
CYBRD1	0.792964831	0.646324119	0.972875999	0.026179105
IL18	0.784747925	0.656193232	0.938487744	0.007920035
LEMD3	1.384614703	1.023082475	1.873903543	0.035050827
IL3RA	0.703624154	0.560072755	0.883968995	0.002533155
SRSF12	1.591775671	1.132533029	2.237241406	0.007437823
DOK2	0.844271031	0.729609376	0.976952321	0.023022363
ACAA1	0.611807723	0.376042186	0.995390155	0.047864403
KCNJ5	0.687193644	0.515073758	0.916830059	0.010763838
DEPDC7	1.343304108	1.001153523	1.802386833	0.049108311
PTPRG	1.391319246	1.071076365	1.807312073	0.013344775
CBS	2.387429972	1.003938082	5.677463555	0.048969589
COL24A1	1.357452395	1.061469711	1.73596758	0.014877905
FAM92A	1.68998027	1.178361812	2.423732068	0.004343802
RPS19	1.244625045	1.005164233	1.541132734	0.044727319
PCDH10	1.161782548	1.021399348	1.321460299	0.02247693
LGALS3BP	0.859226282	0.747633186	0.987475966	0.032555664
NME6	1.798844139	1.022628025	3.16423974	0.041588286
TK1	1.199300379	1.004515486	1.431855873	0.044453747
SECTM1	0.722070591	0.617113725	0.84487821	4.84E-05
DRAXIN	1.307798467	1.104204701	1.548930945	0.001883141
PTDSS1	1.643707221	1.17736676	2.29475939	0.003510938
LTC4S	0.046282327	0.002876802	0.74459551	0.03015649
ICAM2	0.751189416	0.594579752	0.94904937	0.016469255
CCDC69	0.683419025	0.581936388	0.802599001	3.46E-06
HDAC2	2.09659279	1.521914224	2.8882714	5.91E-06
SHISA4	0.730187097	0.574705617	0.927732704	0.010053811
SPTBN2	1.297600423	1.044848177	1.611494279	0.018429932
ADAP1	0.663290552	0.45540407	0.966074712	0.032365984
TRIM50	0.235905664	0.07911959	0.703384364	0.009563948
RNF182	1.58648028	1.283109685	1.96157796	2.02E-05
TRADD	0.517578367	0.361994066	0.740032479	0.000305779
PPM1G	1.548485187	1.001931113	2.393184863	0.048993343
SLC29A3	0.745666715	0.574521931	0.96779395	0.027381319
SLC15A3	0.737509599	0.595103791	0.913992512	0.005410039
ANKRA2	0.699543755	0.491154112	0.996350134	0.047677943
CD74	0.893307577	0.801834641	0.995215704	0.040660652
PROCR	0.869437537	0.761150096	0.993130834	0.039252595
YARS	1.647732489	1.209137522	2.245420646	0.001563595
CCL5	0.865003767	0.774780867	0.965733085	0.009869543
FAM210A	1.423968922	1.001050621	2.025559396	0.049321227
TTLL4	1.514578706	1.062284638	2.159448208	0.021800696
SLC26A7	1.275873171	1.082511766	1.503773354	0.003666802
FGD3	0.658344196	0.496145176	0.873569072	0.003772799
DFFA	2.852278074	1.738392774	4.67989187	3.34E-05
S1PR4	0.635776618	0.476498296	0.84829665	0.002082976
BCL11A	1.39112647	1.051020364	1.84128959	0.021007477
FAF1	1.441067231	1.038352585	1.999970716	0.028886877
SOX12	1.383384063	1.076070011	1.778463712	0.011342621
PNPLA3	1.725876244	1.162202668	2.562934066	0.006829634
LRFN5	1.423378068	1.173733845	1.72611971	0.000333149
RELB	0.656797358	0.510218169	0.845486883	0.001103928
TBC1D16	1.432554241	1.096167069	1.872170503	0.008479074
ADIPOR1	0.527787536	0.322855676	0.862799401	0.010820038
TMEM39A	1.580116242	1.099680154	2.270448667	0.013370542
TMEM145	1.555541981	1.170296233	2.067605436	0.002341737
RARRES2	0.913749143	0.835295953	0.999570862	0.048914584
TTC30A	0.570757496	0.3436574	0.947932795	0.03026956
NREP	1.299325516	1.08561885	1.55510085	0.004290291
ARHGAP45	0.74758498	0.605945067	0.922333281	0.006641062
RPA4	4.910523243	1.095251259	22.01617056	0.037634278
TCP1	1.478069334	1.050435417	2.079793694	0.024939573
PTPN6	0.801203047	0.671858966	0.955448024	0.013613498
PPP2R1B	1.752906824	1.153109058	2.664693605	0.008622825
HAS2	1.256895832	1.093260585	1.445023405	0.001314043
BTK	0.73631082	0.570641629	0.95007724	0.018584876
WNK3	2.52382642	1.531226214	4.159868571	0.000282214
LAPTM4B	1.737362865	1.367371247	2.207469062	6.16E-06
JARID2	1.340930218	1.040101706	1.728767329	0.023616758
ARL11	0.688350683	0.484222611	0.978530644	0.037443645
FAM216A	1.341785374	1.036308835	1.737308349	0.025710841
TEP1	0.639662762	0.434999333	0.940618566	0.02313916
FAM171A2	1.508198753	1.230980133	1.847847433	7.33E-05
XPOT	1.340153339	1.052745704	1.70602546	0.01743834
SPAST	1.513339859	1.033278816	2.216437125	0.033327535
PSMG1	1.546917423	1.115537755	2.145112078	0.008911054
OLFML1	0.850002918	0.747490857	0.966573643	0.013195516
GM2A	0.649854418	0.473175211	0.892503991	0.007756762
MAP3K7	1.7668323	1.140116858	2.738049487	0.01087558
ENOX1	1.303597831	1.004160249	1.692326804	0.046465152
ALDH1A1	0.72861579	0.640234024	0.829198307	1.60E-06
HEXIM1	0.606264998	0.417084229	0.881254245	0.008732178
B3GALT4	0.484987461	0.37502918	0.627185429	3.47E-08
ZNF202	2.19851034	1.278755675	3.779805485	0.004381401
GPR3	1.403521799	1.072004226	1.837561265	0.013674101
VAV1	0.799423624	0.664012552	0.96244887	0.018070585
LTB	0.764091528	0.644420646	0.905985658	0.001961384
TBC1D32	1.721497033	1.065402448	2.781626831	0.026504797
RUNDC1	0.530042715	0.335636199	0.837052976	0.006470884
DERL1	1.836941484	1.153735341	2.92472103	0.010389169
ELOVL5	1.433700334	1.059702362	1.939692428	0.019492985
COPG1	1.601816099	1.014711758	2.52861445	0.043107843
FAM13B	0.726622559	0.575907288	0.916780104	0.007090851
ANKRD28	1.73558601	1.306628015	2.305368293	0.00014101
MOB2	0.562580828	0.412101164	0.768008477	0.000292312
S100A6	0.849727632	0.732751526	0.985377749	0.031170262
