# Supplementary material for: Modification of m5C regulators in sarcoma can guide different immune infiltrations as well as immunotherapy
Source: Front Surg. 2023 Jan 6;9:948371. doi: 10.3389/fsurg.2022.948371 (PMC9853431; doi:10.3389/fsurg.2022.948371)
Supplement: Supplementary file 2 [file Table2.xls]

Table S2:Storage of gene sets associated with certain biological processes
Biological processes	Contained genes
CD8_T_effector	CD8A	CXCL10	CXCL9	GZMA	GZMB	IFNG	PRF1	TBX21
DNA_damage_repair	ALKBH2	ALKBH3	APEX1	APEX2	APLF	ATM	ATR	ATRIP	BLM	BRCA1	BRCA2	BRIP1	CCNH	CDK7	CETN2	CHAF1A	CHEK1	CHEK2	CLK2	DCLRE1C	DDB1	DDB2	DUT	ENDOV	ERCC1	ERCC2	ERCC3	ERCC4	ERCC5	ERCC6	ERCC8	FAN1	FANCA	FANCB	FANCC	FANCD2	FANCE	FANCF	FANCG	FANCL	FANCM	GTF2H1	GTF2H2	GTF2H3	GTF2H4	GTF2H5	H2AFX	HLTF	HUS1
Pan_F_TBRS	ACTA2	ACTG2	ADAM12	ADAM19	CNN1	COL4A1	CTGF	CTPS1	FAM101B	FSTL3	HSPB1	IGFBP3	PXDC1	SEMA7A	SH3PXD2A	TAGLN	TGFBI	TNS1	TPM1
Antigen_processing_machinery	B2M	HLA-A	HLA-B	HLA-C	TAP1	TAP2
Immune_checkpoint	CD274	CTLA4	HAVCR2	LAG3	PDCD1	PDCD1LG2	TIGIT
EMT1	CLDN3	CLDN7	CLDN4	CDH1	VIM	TWIST1	ZEB1	ZEB2
FGFR3_related_genes	FGFR3	TP63	WNT7B
KEGG_discovered_histones	HIST1H2AG	HIST1H2AI	HIST1H2BL	HIST2H2BF
Angiogenesis	CDH5	SOX17	SOX18	TEK
Fanconi_anemia	APITD1	ATR	ATRIP	BLM	BRCA1	BRCA2	BRIP1	C17orf70	C19orf40	EME1	EME2	ERCC1	ERCC4	FAN1	FANCA	FANCB	FANCC	FANCD2	FANCE	FANCF	FANCG	FANCI	FANCL	FANCM	HES1	MLH1	MUS81	PALB2	PMS2	POLH	POLI	POLK	POLN	RAD51	RAD51C	REV1	REV3L	RMI1	RMI2	RPA1	RPA2	RPA3	RPA4	SLX4	STRA13	TELO2	TOP3A	TOP3B	UBE2T
Cell_cycle	ABL1	ANAPC1	ANAPC10	ANAPC11	ANAPC13	ANAPC2	ANAPC4	ANAPC5	ANAPC7	ATM	ATR	BUB1	BUB1B	BUB3	CCNA1	CCNA2	CCNB1	CCNB2	CCNB3	CCND1	CCND2	CCND3	CCNE1	CCNE2	CCNH	CDC14A	CDC14B	CDC16	CDC20	CDC23	CDC25A	CDC25B	CDC25C	CDC26	CDC27	CDC45	CDC6	CDC7	CDK1	CDK2	CDK4	CDK6	CDK7	CDKN1A	CDKN1B	CDKN1C	CDKN2A	CDKN2B	CDKN2C
DNA_replication	DNA2	FEN1	LIG1	MCM2	MCM3	MCM4	MCM5	MCM6	MCM7	PCNA	POLA1	POLA2	POLD1	POLD2	POLD3	POLD4	POLE	POLE2	POLE3	POLE4	PRIM1	PRIM2	RFC1	RFC2	RFC3	RFC4	RFC5	RNASEH1	RNASEH2A	RNASEH2B	RNASEH2C	RPA1	RPA2	RPA3	RPA4	SSBP1
Nucleotide_excision_repair	CCNH	CDK7	CETN2	CUL4A	CUL4B	DDB1	DDB2	ERCC1	ERCC2	ERCC3	ERCC4	ERCC5	ERCC6	ERCC8	GTF2H1	GTF2H2	GTF2H3	GTF2H4	GTF2H5	LIG1	MNAT1	PCNA	POLD1	POLD2	POLD3	POLD4	POLE	POLE2	POLE3	POLE4	RAD23A	RAD23B	RBX1	RFC1	RFC2	RFC3	RFC4	RFC5	RPA1	RPA2	RPA3	RPA4	XPA	XPC
Homologous_recombination	BLM	BRCA2	EME1	MRE11A	MUS81	NBN	POLD1	POLD2	POLD3	POLD4	RAD50	RAD51	RAD51B	RAD51C	RAD51D	RAD52	RAD54B	RAD54L	RPA1	RPA2	RPA3	RPA4	SHFM1	SSBP1	TOP3A	TOP3B	XRCC2	XRCC3
Mismatch_repair	EXO1	LIG1	MLH1	MLH3	MSH2	MSH3	MSH6	PCNA	PMS2	POLD1	POLD2	POLD3	POLD4	RFC1	RFC2	RFC3	RFC4	RFC5	RPA1	RPA2	RPA3	RPA4	SSBP1
EMT2	AXL	FAP	LOXL2	ROR2	TAGLN	TWIST2	WNT5A
EMT3	FOXF1	GATA6	SOX9	TWIST1	ZEB1	ZEB2
WNT_target	EFNB3	MYC	TCF12	VEGFA
Cell_cycle_regulators	ATM	CCND1	CCNE1	CDKN1A	CDKN2A	E2F3	FBXW7	MDM2	RB1	TP53
T cell-inflamed (GEP)	CD274	CD276	CCL5	CD27	CD8A	CMKLR1	CXCL9	CXCR6	IDO1	LAG3	NKG7	PDCD1LG2	PSMB10	HLA-DQA1	HLA-DRB1	HLA-E	STAT1	TIGIT
[truncated: 82 more columns]
